# Supplementary material for: Genetic Spectrum of ABCA4-Associated Retinal Degeneration in Poland
Source: Genes (Basel). 2019 Nov 21;10(12):959. doi: 10.3390/genes10120959 (PMC6947411; doi:10.3390/genes10120959)
Supplement: Supplementary file 1 [file genes-10-00959-s001.zip]

Archive with 2 entries (2 files):
- Supplemental table 1.xlsx
- Supplemental table 2.xlsx
