# Supplementary material for: Genetic Spectrum of ABCA4-Associated Retinal Degeneration in Poland
Source: Genes (Basel). 2019 Nov 21;10(12):959. doi: 10.3390/genes10120959 (PMC6947411; doi:10.3390/genes10120959)
Supplement: Supplementary file 1 [file genes-10-00959-s001.zip › Supplemental table 1.xlsx]

## Sheet: ABCA4
ID	Family ID	age of onset	age at diagnosis	sex	centre	Allele 1		Allele 2		diagnosis	clinical presentation	fundoscopy, general comments	macula	optic disc	vessels	periphery	lens	BCVA		CNVA		VF	OCT	FA	FAF	ERG	mfERG	comment
						nucleotide change	protein change	nucleotide chande	protein change									OD	OS	OD	OS
225	F17-003	7	7	F	Gdańsk	c.[1622T>C;3113C>T]	p.[Leu541Pro;Ala1038Val]	c.634C>T	p.(Arg212Cys)	STGD1	severe	chorioretinal atrophy in macula	RPE atrophy, pigment clumping	normal	normal	normal	translucent	0.05	0.01	lost reading ability	lost reading ability	n.a.	photoreceptor loss, RPE atrophy	n.a.	areas of hypo- and hyperautofluorescence	n.a.	n.a.	n.a.
229	F17-007	7	9	F	Gdańsk	c.4537dup	p.(Gln1513Profs*42)	c.5461-10T>C	p.[Thr1821Valfs*13,Thr1821Aspfs*6]	STGD1	severe	chorioretinal atrophy in macula	RPE atrophy, pigment clumping, flecks	optic disc drusen	attenuated	normal	translucent	0.02	0.03	lost reading ability	lost reading ability	n.a.	photoreceptor loss, RPE atrophy	n.a.	n.a.	reduced photopic and scotopic response	n.a.	n.a.
230	F17-008	44	62	M	Wrocław	c.[1622T>C;3113C>T]	p.[Leu541Pro;Ala1038Val]	c.5603A>T	p.(Asn1868Ile)	STGD1	mild	chorioretinal atrophy in macula	RPE atrophy, pigment clumping	normal	normal	normal	incipient cataract	0.1	0.3	D-2.25	D-2.25	n.a.	photoreceptor loss, RPE atrophy, thinning of layers, loss of integrity, epiretinal membrane in RE	dark choroid, central areas of hyperfluorescence	n.a.	reduced rod and mixed response	n.a.	corneal hemosiderin accumulation
231	F17-009	14	16	F	Gdańsk	c.4234C>T	p.(Gln1412*)	c.5882G>A	p.(Gly1961Glu)	STGD1	moderate	fundus flavimaculatus	RPE atrophy, flecks	normal	normal	mid-peripheral flecks	translucent	0.1	0.1	lost reading ability	lost reading ability	normal	photoreceptor loss, RPE atrophy	dark choroid, central areas of hyperfluorescence	n.a.	normal	n.a.	n.a.
235	F17-010	7	11	F	Gdańsk	c.[1622T>C;3113C>T]	p.[Leu541Pro;Ala1038Val]	c.5714+5G>A	p.[=, Glu1863Leufs*33]	STGD1	moderate	fundus flavimaculatus	RPE atrophy, pigment clumping	normal	normal	mid-peripheral flecks	translucent	n.a.	n.a.	n.a.	n.a.	normal	n.a.	dark choroid, central areas of hyperfluorescence	central hyperautofluorescence	reduced photopic response	n.a.	n.a.
239	F17-014	30	31	M	Wrocław	c.194G>A	p.(Gly65Glu)	c.2588G>C	p.(Gly863Ala)	STGD1	moderate	fundus flavimaculatus	RPE atrophy, pigment clumping, flecks	normal	normal	normal	translucent	0.2	0.2	D-1.0	D-2.25	n.a.	n.a.	n.a.	n.a.	n.a.	n.a.	n.a.
240	F17-015	8	10	M	Wrocław	c.[1622T>C;3113C>T]	p.[Leu541Pro;Ala1038Val]	c.[1622T>C;3113C>T]	p.[Leu541Pro;Ala1038Val]	STGD1	severe	geographic atrophy in macula	RPE atrophy, pigment clumping	normal	normal	normal	normal	CF	CF	lost reading ability	lost reading ability	n.a.	n.a.	n.a.	n.a.	n.a.	n.a.	nystagmus, RE strabismus
247	F17-022	13	23	F	Wrocław	c.194G>A	p.(Gly65Glu)	c.5882G>A	p.(Gly1961Glu)	STGD1	moderate	fundus flavimaculatus	RPE atrophy, flecks	normal	normal	normal	translucent	0.1	0.1	D-2.25	D-2.25	n.a.	n.a.	n.a.	n.a.	n.a.	n.a.	n.a.
252	F17-025	7	8	M	CMHI	c.[1622T>C;3113C>T]	p.[Leu541Pro;Ala1038Val]	c.1622T>C	p.(Leu541Pro)	STGD1	moderate	distorted foveal reflex	RPE atrophy, pigment clumping	slight pallor	normal	normal	translucent	0.08	0.08	D-2.25	D-2.0	pericentral ring shaped scotoma	photoreceptor loss, disruption of outer retinal layers	dark choroid, central areas of hyperfluorescence	central hyperautofluorescence	reduced photopic response	loss of responses from the central 10 degrees	n.a.
253	F17-026	8.5	9	M	CMHI	c.[1622T>C;3113C>T]	p.[Leu541Pro;Ala1038Val]	c.2041C>T	p.(Arg681*)	STGD1	moderate	distorted foveal reflex	RPE atrophy, pigment clumping	normal	normal	normal	translucent	0.1	0.3	D-1.0	D-1.0	pericentral ring shaped scotoma	photoreceptor loss, disruption of outer retinal layers	dark choroid, central areas of hyperfluorescence	central hyperautofluorescence	delayed b-wave implicit time	loss of responses from the central 10 degrees	n.a.
255	F17-028	7	7.5	F	CMHI	c.5684_5685delTG	p.(Leu1895Argfs*16)	c.5882G>A	p.(Gly1961Glu)	STGD1	moderate	distorted foveal reflex	RPE atrophy, pigment clumping	normal	normal	normal	translucent	0.25	0.2	D-0.75	D-0.75	pericentral ring shaped scotoma	photoreceptor loss, disruption of outer retinal layers	dark choroid, central areas of hyperfluorescence	central hyperautofluorescence	delayed b-wave implicit time	loss of responses from the central 10 degrees	n.a.
264	F17-036	14	16	M	CMHI	c.[1622T>C;3113C>T]	p.[Leu541Pro;Ala1038Val]	c.4462T>C	p.(Cys1488Arg)	STGD1	moderate	fundus flavimaculatus	RPE atrophy, pigment clumping, flecks	normal	normal	flecks	translucent	0.06	0.06	D-3.0	D-3.1	central scotoma	photoreceptor loss, disruption of outer retinal layers	central area of hyperfluorescence	central and mid-peripheral hyperautofluorescence	negative scotopic response, delayed b-wave implicit time	n.a.	toxoplasmosis, PNET of CNS, radiotherapy
266	F17-038	9	9.5	M	CMHI	c.2894A>G	p.(Asn965Ser)	c.6319_6325del	p.(Arg2107Cysfs*6)	STGD1	mild	chorioretinal atrophy in macula	RPE atrophy, pigment clumping	normal	normal	normal	translucent	0.4	0.1	D-0.5	D-2.0	central scotoma	photoreceptor loss, disruption of outer retinal layers	n.a.	central hyperautofluorescence	normal	loss of responses from the central 10 degrees	n.a.
277	F17-045	11	12	M	CMHI	c.1211C>A	p.(Ser404*)	c.5882G>A	p.(Gly1961Glu)	STGD1	moderate	chorioretinal atrophy in macula	RPE atrophy, pigment clumping	normal	normal	normal	translucent	0.16	0.8	D-1.5	D-0.5	central scotoma	photoreceptor loss, disruption of outer retinal layers	dark choroid, central areas of hyperfluorescence	central hyperautofluorescence	normal	loss of responses from the central 10 degrees	n.a.
284	F17-052	10	16	M	CMHI	c.[454C>T;c.6148G>C]	p.[Arg152*;Val2050Leu]	c.2588G>C	p.[Gly863Ala,Gly863del]	STGD1	moderate	chorioretinal atrophy in macula	RPE atrophy, pigment clumping	normal	normal	normal	translucent	0.25	0.2	D-1.5	D-0.75	pericentral ring shaped scotoma	photoreceptor loss, disruption of outer retinal layers	dark choroid, central areas of hyperfluorescence	central hyperautofluorescence	delayed b-wave implicit time	loss of responses from the central 10 degrees	n.a.
286	F17-054	8	11	F	CMHI	c.2626C>T	p.(Gln876*)	c.5196+1G>A	p.(?)	RP	severe	chorioretinal atrophy in macula	RPE atrophy, extensive pigment clumping	normal	normal	bone spicules	incipient cataract	HM	HM	lost reading ability	lost reading ability	central scotoma	cystoid macular edema	diffuse retinal vascular leakage	central hyperautofluorescence	extremely reduced scotopic and photopic response	n.a.	nyctalopia
289	F17-057	8	9	M	CMHI	c.[1622T>C;3113C>T]	p.[Leu541Pro;Ala1038Val]	c.3056C>T	p.(Thr1019Met)	STGD1	moderate	chorioretinal atrophy in macula	RPE atrophy, pigment clumping	normal	normal	normal	translucent	0.16	0.16	D-0.75	D-0.76	central scotoma	photoreceptor loss, disruption of outer retinal layers	dark choroid, central areas of hyperfluorescence	central hyperautofluorescence	delayed b-wave implicit time	n.a.	n.a.
298	F17-062	8	9	M	CMHI	c.710T>C	p.(Leu237Pro)	c.4234C>T	p.(Gln1412*)	STGD1	moderate	chorioretinal atrophy in macula	RPE atrophy, pigment clumping	normal	normal	normal	translucent	0.125	0.125	D-1.5	D-1.6	normal	photoreceptor loss, disruption of outer retinal layers	dark choroid, central areas of hyperfluorescence	central hyperautofluorescence	delayed b-wave implicit time	loss of responses from the central 10 degrees	n.a.
302	F17-065	9	11	F	CMHI	[c.2588G>C;c.5603A>T]	[p.Gly863Ala,Gly863del;p.(Asn1868Ile)]	c.5603A>T	p.(Asn1868Ile)+deletionexons18-50	STGD1	moderate	chorioretinal atrophy in macula	RPE atrophy, pigment clumping	normal	normal	normal	translucent	0.3	0.3	D-0.5	D-0.6	normal	photoreceptor loss, disruption of outer retinal layers	dark choroid, central areas of hyperfluorescence	central hyperautofluorescence	delayed b-wave implicit time	loss of responses from the central 10 degrees	n.a.
305	F17-068	11	11	M	CMHI	c.[1622T>C;3113C>T]	p.[Leu541Pro;Ala1038Val]	c.4139C>T	p.(Pro1380Leu)	STGD1	moderate	chorioretinal atrophy in macula	RPE atrophy, pigment clumping	normal	normal	normal	translucent	0.125	0.125	D-1.5	D-1.6	central scotoma	photoreceptor loss, disruption of outer retinal layers	dark choroid, central areas of hyperfluorescence	central hyperautofluorescence	delayed b-wave implicit time	loss of responses from the central 10 degrees	n.a.
309	F17-072	8	8.5	F	CMHI	c.[1622T>C;3113C>T]	p.[Leu541Pro;Ala1038Val]	c.4234C>T	p.(Gln1412*)	STGD1	severe	chorioretinal atrophy in macula	RPE atrophy, pigment clumping	normal	normal	normal	translucent	LP+	LP+	lost reading ability	lost reading ability	n.a.	n.a.	areas of hypo, and hyperfluorescence	central hyperautofluorescence	n.a.	n.a.	n.a.
314	F17-077	12	14	F	CMHI	c.61C>T	p.(Gln21*)	c.3413T>A	p.(Leu1138His)	STGD1	moderate	chorioretinal atrophy in macula	RPE atrophy, pigment clumping	normal	normal	normal	translucent	0.16	0.16	D-1.5	D-1.6	central scotoma	photoreceptor loss, disruption of outer retinal layers	dark choroid, central areas of hyperfluorescence	central hyperautofluorescence	delayed b-wave implicit time	loss of responses from the central 10 degrees	n.a.
316	F17-079	8	9.5	F	CMHI	c.[1622T>C;3113C>T]	p.[Leu541Pro;Ala1038Val]	c.[1622T>C;3113C>T]	p.[Leu541Pro;Ala1038Val]	CD	moderate	chorioretinal atrophy in macula	RPE atrophy, pigment clumping	normal	normal	normal	translucent	0.08	0.05	D-3.0	D-3.1	normal	photoreceptor loss, disruption of outer retinal layers	n.a.	central hyperautofluorescence	delayed b-wave implicit time	loss of responses from the central 10 degrees	n.a.
318	F17-081	7.5	8	F	CMHI	c.3364G>T	p.(Glu1122*)	c.4234C>T	p.(Gln1412*)	STGD1	moderate	chorioretinal atrophy in macula	RPE atrophy, pigment clumping	normal	normal	normal	translucent	0.2	0.2	D-0.5	D-0.5	normal	photoreceptor loss, disruption of outer retinal layers	dark choroid, central areas of hyperfluorescence	central hyperautofluorescence	delayed b-wave implicit time	loss of responses from the central 10 degrees	n.a.
321	F17-083	11.5	12	M	CMHI	c.4234C>T	p.(Gln1412*)	c.5882G>A	p.(Gly1961Glu)	STGD1	mild	chorioretinal atrophy in macula	RPE atrophy, pigment clumping	normal	normal	normal	translucent	0.6	0.5	D-0.5	D-0.5	n.a.	photoreceptor loss, disruption of outer retinal layers	central areas of hyperfluorescence	central hyperautofluorescence	normal	loss of responses from the central 10 degrees	n.a.
325	F17-086	11	12	F	CMHI	c.454C>T	p.Arg152*	c.66G>A	p.(Lys22=)	STGD1	moderate	fundus flavimaculatus	RPE atrophy, pigment clumping, flecks	normal	attenuated	normal	translucent	0.16	0.16	D-2.25	D-4.0	central scotoma	photoreceptor loss, disruption of outer retinal layers	dark choroid, areas of hypo- and hyperfluorescence	areas of hypo- and hyperautofluorescence	normal	loss of responses from the central 10 degrees	n.a.
327	F17-088	7.5	8	F	CMHI	c.[1622T>C;3113C>T]	p.[Leu541Pro;Ala1038Val]	c.4234C>T	p.(Gln1412*)	STGD1	mild	chorioretinal atrophy in macula	RPE atrophy, pigment clumping	normal	normal	normal	translucent	0.4	0.4	D-0.75	D-0.75	central scotoma	photoreceptor loss, disruption of outer retinal layers	areas of hypo, and hyperfluorescence	n.a.	delayed b-wave implicit time	loss of responses from the central 10 degrees	n.a.
333	F17-095	10	11	M	Gdańsk	c.5196+1G>A	p.(?)	c.5196+1G>A	p.(?)	RP	moderate	classic RP	RPE atrophy	slight pallor	slightly attenuated	bone spicules	translucent	0.1	0.1	D-3.0	D-2.25	residual central visual field	n.a.	n.a.	n.a.	negative scotopic, reduced photopic response	n.a.
338	F17-100	10	12	F	Wrocław	c.[1622T>C;3113C>T]	p.[Leu541Pro;Ala1038Val]	c.[1622T>C;3113C>T]	p.[Leu541Pro;Ala1038Val]	STGD1	severe	fundus flavimaculatus	RPE atrophy, pigment clumping	normal	normal	flecks	translucent	CF	CF	lost reading ability	lost reading ability	n.a.	n.a.	n.a.	n.a.	n.a.	n.a.	n.a.
344	F17-106	7	19	F	Wrocław	c.[1622T>C;3113C>T]	p.[Leu541Pro;Ala1038Val]	c.5882G>A	p.(Gly1961Glu)	STGD1	moderate	fundus flavimaculatus	RPE atrophy, pigment clumping, flecks	normal	normal	normal	translucent	0.05	0.05	D-2.0	D-2.25	n.a.	photoreceptor loss, RPE atrophy, thinning of outer retinal layers, disruption of integrity	central areas of hyperfluorescence	n.a.	reduced cone response	n.a.	n.a.
345	F17-107	18	20	F	Warszawa	c.[1622T>C;3113C>T]	p.[Leu541Pro;Ala1038Val]	c.5882G>A	p.(Gly1961Glu)	STGD1	moderate	fundus flavimaculatus	RPE atrophy, pigment clumping, flecks	normal	normal	normal	translucent	0.1	0.2	D-1.5	D-1.5	n.a.	n.a.	n.a.	n.a.	n.a.	n.a.	n.a.
347	F17-109	16	20	F	Warszawa	c.[1622T>C;3113C>T]	p.[Leu541Pro;Ala1038Val]	c.5714+5G>A	p.[=,Glu1863Leufs*33]	STGD1	moderate	fundus flavimaculatus	flecks	normal	normal	flecks	translucent	0.1	0.1	D-1.5	D-1.25	n.a.	n.a.	n.a.	n.a.	n.a.	n.a.	n.a.
348	F17-110	19	20	F	Warszawa	c.4234C>T	p.(Gln1412*)	c.2588G>C	p.(Gly863Ala)	STGD1	moderate	chorioretinal atrophy in macula	RPE atrophy, pigment clumping	normal	normal	pigment clumping	translucent	0.1	0.1	n.a.	n.a.	n.a.	n.a.	n.a.	n.a.	n.a.	n.a.	n.a.
349	F17-111	22	24	M	Warszawa	c.4234C>T	p.(Gln1412*)	c.1654G>A	p.(Val552Ile)	STGD1	mild	distorted foveal reflex	RPE atrophy	normal	normal	normal	translucent	0.3	0.4	D-0.75	D-0.75	n.a.	n.a.	n.a.	n.a.	n.a.	n.a.	n.a.
351	F17-113	9	9	M	Wrocław	c.2588G>C	p.(Gly863Ala)	c.5461-10T>C	p.[Thr1821Valfs*13,Thr1821Aspfs*6]	STGD1	moderate	chorioretinal atrophy in macula	RPE atrophy	pallor	slightly attenuated	normal	translucent	0.1	0.1	D-2.25	D-2.25	n.a.	n.a.	n.a.	n.a.	n.a.	n.a.	n.a.
356	F17-118	21	27	F	Wrocław	c.[1622T>C;3113C>T]	p.[Leu541Pro;Ala1038Val]	c.5882G>A	p.(Gly1961Glu)	STGD1	mild	chorioretinal atrophy in macula	RPE atrophy	normal	normal	normal	translucent	0.5	0.6	D-0.5	D-0.5	n.a.	RPE atrophy, photoreceptor loss	n.a.	n.a.	n.a.	n.a.	n.a.
363	F18-002	7	11	F	Warszawa	c.4234C>T	p.(Gln1412*)	c.1622T>C	p.(Leu541Pro)	RP	severe	RP with macular involvement	RPE atrophy, extensive pigment clumping	pallor	attenuated	left eye exudative retinal detachment, inferior quadrant	incipient cataract	LP+	LP+	lost reading ability	lost reading ability	n.a.	n.a.	n.a.	n.a.	n.a.	n.a.	n.a.
364	F18-003	4	15	F	Wrocław	c.3413T>A	p.(Leu1138His)	c.4919G>A	p.(Arg1640Gln)	STGD1	severe	fundus flavimaculatus	RPE atrophy, pigment clumping, macular flecks	normal	normal	generalised chorioretinal thinning	translucent	CF	CF	lost reading ability	lost reading ability	n.a.	n.a.	n.a.	n.a.	n.a.	n.a.	n.a.
370	F18-009	7	9	M	Wrocław	c.[1622T>C;3113C>T]	p.[Leu541Pro;Ala1038Val]	c.1622T>C	p.(Leu541Pro)	RP	severe	RP with macular involvement	RPE atrophy, pigment clumping	pallor	attenuated	bone spicules	incipient cataract	HM	HM	lost reading ability	lost reading ability	n.a.	n.a.	n.a.	n.a.	n.a.	n.a.	n.a.
373	F18-012	28	33	F	Gdańsk	c.[1622T>C;3113C>T]	p.[Leu541Pro;Ala1038Val]	c.5882G>A	p.(Gly1961Glu)	STGD1	moderate	fundus flavimaculatus	RPE atrophy, flecks	normal	normal	n.a.	translucent	0.1	0.2	n.a.	n.a.	n.a.	photoreceptor loss, RPE atrophy, inner and outer retinal layers thinning	dark choroid, areas of hypo- and hyperfluorescence	n.a.	n.a.	n.a.	n.a.
377	F18-016	8	21	M	Warszawa	c.3259G>A	p.(Glu1087Lys)	c.5714+5G>A	p.[=,Glu1863Leufs*33]	STGD1	mild	fundus flavimaculatus	RPE atrophy	normal	normal	normal	normal	0.2	0.2	D-1.0	D-1.0	n.a.	mild outer retinal layer thinning	dark choroid, areas of hypo- and hyperfluorescence	n.a.	reduced photopic response in OD	reduced response from central 10 degrees	n.a.
379	F18-018	n.d.	21	F	Wrocław	c.[1622T>C;3113C>T]	p.[Leu541Pro;Ala1038Val]	c.[1622T>C;3113C>T]	p.[Leu541Pro;Ala1038Val]	STGD1	moderate	chorioretinal atrophy in macula	RPE atrophy, pigment clumping	normal	slightly attenuated	normal	translucent	0.05	0.05	D-3.0	D-3.0	n.a.	n.a.	n.a.	n.a.	n.a.	n.a.	n.a.
385	F18-024	12	19	F	Gdańsk	c.3261G>A	p.(Glu1087Asp)			CRD	mild	distorted foveal reflex	normal	normal	normal	normal	translucent	0.6	0.6	D-0.5	D-0.5	peripheral constriction	mild outer retinal layer thinning	n.a.	normal	normal	reduced response from central 15 degrees	n.a.
389	F18-028	7	7	F	Wrocław	c.[1622T>C;3113C>T]	p.[Leu541Pro;Ala1038Val]	c.4234C>T	p.(Gln1412*)	RP	severe	RP with macular involvement	RPE atrophy, pigment clumping	pallor	attenuated	bone spicules	nuclear cataract	LP	no LP	lost reading ability	lost reading ability	n.a.	n.a.	n.a.	n.a.	n.a.	n.a.	n.a.
391	F18-030	24	26	M	Wrocław	c.4234C>T	p.(Gln1412*)	c.5714+5G>A	p.[=,Glu1863Leufs*33]	STGD	severe	chorioretinal atrophy in macula	RPE atrophy, pigment clumping	normal	normal	normal	translucent	0.08	0.08	lost reading ability	lost reading ability	n.a.	n.a.	n.a.	n.a.	n.a.	n.a.	n.a.
397	F18-036	8.5	9.5	F	Wrocław	c.4793C>A	p.(Ala1598Asp)	c.5196+1G>A	p.(?)	RP	severe	geographic atrophy in macula	RPE atrophy, pigment clumping	normal	normal	normal	incipient cataract	CF	CF	lost reading ability	lost reading ability	n.a.	n.a.	n.a.	n.a.	n.a.	n.a.	n.a.
403	F18-040	10	13	F	Wrocław	c.3413T>A	p.(Leu1138His)	c.4070C>T	p.(Ala1357Val)	STGD	mild	chorioretinal atrophy in macula	RPE atrophy, macular flecks	normal	normal	chorioretinal atrophy extending from macula to the mid-periphery	translucent	0.1	0.1	D-2.0	D-2.25	n.a.	photoreceptor loss, RPE atrophy, thinning of inner and outer retinal layers	n.a.	n.a.	n.a.	n.a.	n.a.
407	F18-044	4	14	F	Warszawa	c.[1622T>C;3113C>T]	p.[Leu541Pro;Ala1038Val]	c.[1622T>C;3113C>T]	p.[Leu541Pro;Ala1038Val]	RP	severe	classic RP	RPE atrophy	pallor	attenuated	bone spicules	IOL	LP+	LP+	lost reading ability	lost reading ability	n.a.	n.a.	n.a.	n.a.	negative scotopic response		divergent strabismus, synchysis scintillans, OD phacovitrectomy
410	F18-047	7	8	F	Poznań	c.1937+1G>A	p.(?)	c.4918C>T	p.(Arg1640Trp)	RP	n.a.	n.a.	n.a.	n.a.	n.a.	n.a.	n.a.	n.a.	n.a.	n.a.	n.a.	n.a.	n.a.	n.a.	n.a.	n.a.	n.a.	n.a.
413	F18-050	8	8.5	M	Poznań	c.4234C>T	p.(Gln1412*)	c.4234C>T	p.(Gln1412*)	STGD	severe	chorioretinal atrophy in macula	RPE atrophy, pigment clumping	normal	normal	pigment clumping	translucent	CF	HM	lost reading ability	lost reading ability	central scotoma	photoreceptor loss, RPE atrophy, thinning of layers, loss of integrity	n.a.	n.a.	n.a.	n.a.	n.a.
417	F18-054	8	8.5	M	Poznań	c.[1622T>C;3113C>T]	p.[Leu541Pro;Ala1038Val]	c.5461-10T>C	p.[Thr1821Valfs*13,Thr1821Aspfs*6]	STGD/CRD	n.a.	n.a.	n.a.	n.a.	n.a.	n.a.	n.a.	n.a.	n.a.	n.a.	n.a.	n.a.	n.a.	n.a.	n.a.	n.a.	n.a.	n.a.
418	F18-055	27	60	F	Warszawa	c.5887C>T	p.(Arg1963Cys)			STGD/CRD	mild	chorioretinal atrophy in macula	RPE atrophy, pigment clumping	normal	normal	normal	translucent	CF	0.05	lost reading ability	D-3.0	n.a.	n.a.	n.a.	n.a.	n.a.	n.a.	n.a.
419	F18-056	5	18	F	Kraków	c.5882G>A	p.(Gly1961Glu)	c.1411G>A	p.(Glu471Lys)	RP	severe	classic RP	RPE atrophy, pigment clumping	pallor, optic disc drusen	attenuated	bone spicules	IOL	0.7	0.4	D-1.25	D-1.0	residual central visual field	n.a.	n.a.	n.a.	n.a.	n.a.	glaucoma, vitrectomy for IOL disocation
420	F18-057	26	26	M	Kraków	c.587C>T	p.(Pro196Leu)			RP	severe	classic RP	pigment clumping	pallor	attenuated	bone spicules	translucent	LP+	LP+	lost reading ability	lost reading ability	residual central visual field	n.a.	n.a.	n.a.	n.a.	n.a.	n.a.
424	F18-061	10	23	M	Kraków	c.[1622T>C;3113C>T]	p.[Leu541Pro;Ala1038Val]	c.5899-3T>G	p.(?)	RP	severe	classic RP	pigment clumping	pallor	attenuated	bone spicules	subcapsular cataract	HM	LP+	lost reading ability	lost reading ability	n.a.	n.a.	n.a.	n.a.	n.a.	n.a.	strabismus, nystagmus
427	F18-064	5	10	F	Kraków	c.[1622T>C;3113C>T]	p.[Leu541Pro;Ala1038Val]	c.1022A>G	p.(Glu341Gly)	STGD1	moderate	chorioretinal atrophy in macula	RPE atrophy, pigment clumping	normal	normal	normal	translucent	0.05	0.1	lost reading ability	D-2,25	n.a.	n.a.	n.a.	n.a.	n.a.	n.a.	n.a.
428	F18-065	8	10	F	Wrocław	c.[1622T>C;3113C>T]	p.[Leu541Pro;Ala1038Val]	c.5461-10T>C	p.[Thr1821Valfs*13,Thr1821Aspfs*6]	RP	severe	RP with macular involvement	RPE atrophy, pigment clumping	pallor	attenuated	generalised chorioretinal thinning, bone spicules	translucent	HM	HM	lost reading ability	lost reading ability	n.a.	photoreceptor loss, disruption of outer retinal layers	n.a.	areas of hypoautofluorescence	n.a.	n.a.	n.a.
478	F18-069	9	12	F	CMHI	c.[1622T>C;3113C>T]	p.[Leu541Pro;Ala1038Val]	c.2588G>C	p.[Gly863Ala,Gly863del]	STGD1	moderate	chorioretinal atrophy in macula	RPE atrophy, macular pigment clumping	normal	normal	normal	translucent	0.2	0.1	D-1.25	D-1.5	central scotoma	photoreceptor loss, disruption of outer retinal layers	dark choroid, central areas of hyperfluorescence	central hyperautofluorescence	normal	reduced response from the central 10 degrees	n.a.
479	F18-070	7.5	8	F	CMHI	c.[1622T>C;3113C>T]	p.[Leu541Pro;Ala1038Val]	c.634C>T	p.(Arg212Cys)	STGD1	moderate	chorioretinal atrophy in macula	RPE atrophy, macular pigment clumping	normal	normal	normal	translucent	0.05	0.08	D-3.0	D-2.25	normal	photoreceptor loss, disruption of outer retinal layers	dark choroid, central areas of hyperfluorescence	central hyperautofluorescence	normal	reduced response from the central 10 degrees	n.a.
480	F18-071	7	8	F	CMHI	c.[1622T>C;3113C>T]	p.[Leu541Pro;Ala1038Val]	c.[1622T>C;3113C>T]	p.[Leu541Pro;Ala1038Val]	CRD	severe	chorioretinal atrophy in macula	RPE atrophy, macular pigment clumping	normal	normal	normal	translucent	0.08	0.08	lost reading ability	lost reading ability	central scotoma	photoreceptor loss, disruption of outer retinal layers	central areas of hyperfluorescence	central hyperautofluorescence	extremly reduced scotopic and photopic response	reduced response from the central 10 degrees	n.a.
485	F18-075	9	9.5	M	CMHI	c.[1622T>C;3113C>T]	p.[Leu541Pro;Ala1038Val]	c.634C>T	p.(Arg212Cys)	STGD1	moderate	chorioretinal atrophy in macula	RPE atrophy, macular pigment clumping, hypoplasia	normal	normal	laser scars	translucent	0.125	0.125	D-1.0	D-1.0	normal	photoreceptor loss, disruption of outer retinal layers	dark choroid	central hyperautofluorescence	delayed b-wave implicit time	n.a.	laser treatment for retinopathy of prematurity, macular hypoplasia
486	F18-076	9	10	M	CMHI	c.[1622T>C;3113C>T]	p.[Leu541Pro;Ala1038Val]	c.5714+5G>A	p.[=,Glu1863Leufs*33]	STGD1	moderate	chorioretinal atrophy in macula	RPE atrophy, macular pigment clumping	normal	normal	normal	translucent	0.25	0.25	D-0.5	D-0.5	pericentral ring shaped scotoma	photoreceptor loss, disruption of outer retinal layers	dark choroid, central areas of hyperfluorescence	central hyperautofluorescence	normal	reduced response from the central 10 degrees	n.a.
490	F18-080	9	9	M	CMHI	c.[1622T>C;3113C>T]	p.[Leu541Pro;Ala1038Val]	c.4352+1G>A	p.(?)	STGD1	moderate	chorioretinal atrophy in macula	RPE atrophy, macular pigment clumping	slight pallor	normal	normal	translucent	0.1	0.1	D-0.75	D-0.75	central scotoma	photoreceptor loss, disruption of outer retinal layers	dark choroid, central areas of hyperfluorescence	central hyperautofluorescence	delayed b-wave implicit time	reduced response from the central 10 degrees	n.a.
Supplemental table 1. Combined demographic, clinical and genetic data of all probands with ABCA4 (RefSeq NM_000350.3, NP_000341.2, CCDS747.1) variants included in the study.
CMHI, Childrens' Memorial Health Institute; M, male; F, female; BCVA, best corrected visual acuity; CNVA, corrected distance visual acuity; OD, oculus dexter (right eye); OS, oculus sinister (left eye); CF, counting fingers; HM, hand movement; LP, light perception; n.a. not available; n.d., not determined; VF, visual field; OCT, optical coherence tomography; FA, fluorescein angiography; FAF, fund…
