# Supplementary material for: Genetic Spectrum of ABCA4-Associated Retinal Degeneration in Poland
Source: Genes (Basel). 2019 Nov 21;10(12):959. doi: 10.3390/genes10120959 (PMC6947411; doi:10.3390/genes10120959)
Supplement: Supplementary file 1 [file genes-10-00959-s001.zip › Supplemental table 2.xlsx]

## Sheet: Arkusz1
chr.	exon	chr. pos.	ref	alt	genomic level	cDNA level	protein level	GnomAD frequency	in-house database allele count	in-house database frequency	rs#	HGMD accession	HGMD variant type	CADD score	ClinVar	Cornelis et al. assesment
1	1	94120985	C	T	g.94120985G>A	c.61C>T	p.(Gln21*)	0	0	0	rs770272033	CM101824	DM	37	pathogenic/likely pathogenic	pathogenic
1	1	94120980	G	A	g.94120980C>T	c.66G>A	p.(Lys22=)	0	0	0	n.a.	CM177214	DM	21.8	n.a.	n.a.
1	3	94111546	G	A	g.94111546C>T	c.194G>A	p.(Gly65Glu)	0	0	0.00019972	rs62654395	CM990014	DM	28.9	likely pathogenic,uncertain significance,conflicting interpretations of pathogenicity	likely pathogenic
1	6	94098975	C	T	g.94098975G>A	c.587C>T	p.(Pro196Leu)	0	0	0	rs769176363	n.a.	n.a.	24.4	uncertain significance	n.a.
1	6	94098928	C	T	g.94098928G>A	c.634C>T	p.(Arg212Cys)	9.69368e-05	1	0.00019972	rs61750200	CM980004	DM	34	benign/likely benign,pathogenic/likely pathogenic	likely pathogenic
1	6	94098852	T	C	g.94098852A>G	c.710T>C	p.(Leu237Pro)	0	0	0	rs1206183260	n.a.	n.a.	29.4	pathogenic,likely pathogenic	n.a.
1	8	94080555	T	C	g.94080555T>C	c.1022A>G	p.(Glu341Gly)	0	0	0	n.a.	CM144134	DM	28.4	pathogenic,uncertain significance,conflicting interpretations of pathogenicity	uncertain significance
1	9	94079350	C	A	g.94079350G>T	c.1211C>A	p.(Ser404*)	0	0	0	n.a.	n.a.	n.a.	41	not provided	n.a.
1	12	94063250	A	G	g.94063250A>G	c.1622T>C	p.(Leu541Pro)	0.000258281	31	0.003082	rs61751392	CM990022	DM	28.2	pathogenic,not provided,conflicting interpretations of pathogenicity	likely pathogenic
1	12	94063218	C	T	g.94063218C>T	c.1654G>A	p.(Val552Ile)	0.0024866	102	0.01	rs145525174	CM074660	DM	15.19	not provided,pathogenic/likely pathogenic,uncertain significance,conflicting interpretations of pathogenicity,likely benign	likely benign
1	13	94062576	C	T	g.94062576C>T	c.1937+1G>A	p.?	3.22997e-05	0	0	rs61752401	CS003487	DM	26.3	pathogenic,not provided,uncertain significance,conflicting interpretations of pathogenicity	pathogenic
1	14	94060656	G	T	g.94060656G>A	c.2041C>T	p.(Arg681*)	0	0	0.0002039	rs61749423	CM990029	DM	36	pathogenic,uncertain significance	pathogenic
1	17	94051698	C	G	g.94051698C>G	c.2588G>C	p.[Gly863Ala,Gly863del]	0.00364775	31	0.003165	rs76157638	CM970003,CS024003	DM	26.7	uncertain significance, likely pathogenic,pathogenic	likely pathogenic
1	17	94051660	G	T	g.94051660G>A	c.2626C>T	p.(Gln876*)	0	0	0		CM042263	DM	37	pathogenic,not provided	n.a.
1	19	94046943	T	C	g.94046943T>C	c.2894A>G	p.(Asn965Ser)	3.22977e-05	1	0.0001021	rs201471607	CM970005	DM	25.9	pathogenic,likely pathogenic,not provided,uncertain significance	n.a.
1	20	94044716	T	C	g.94044716T>C	c.2947A>G	p.(Thr983Ala)	0	0	0	rs1368508052	CM099661	DM	24.1	pathogenic/likely pathogenic,uncertain significance	likely pathogenic
1	21	94043470	G	A	g.94043470G>A	c.3056C>T	p.(Thr1019Met)	0	0	0	rs201855602	CM983373	DM	33	pathogenic,likely pathogenic,not provided,uncertain significance	likely pathogenic
1	21	94043413	C	T	g.94043413G>A	c.3113C>T	p.(Ala1038Val)	0.00232663	33	0.003365	rs61751374	CM970006	DM	20.5	pathogenic,pathogenic/likely pathogenic,uncertain significance	likely pathogenic
1	22	94042830	C	T	g.94042830C>T	c.3259G>A	p.(Glu1087Lys)	0	2	0.0002038	rs61751398	CM970008	DM	35	pathogenic,likely pathogenic,not provided,uncertain significance,likely benign	likely pathogenic
1	22	94042828	T	G	g.94042828T>G	c.3261A>C	p.(Glu1087Asp)	0	0	0	rs61752416	CM032809	DM	25.8	pathogenic,likely pathogenic,not provided,uncertain significance,likely benign	n.a.
1	23	94041367	C	A	g.94041367C>A	c.3364G>T	p.(Glu1122*)	0	0	0	n.a.	n.a.	n.a.	47	not provided,pathogenic/likely pathogenic	n.a.
1	23	94041318	A	T	g.94041318A>T	c.3413T>A	p.(Leu1138His)	0	0	0	n.a.	n.a.	n.a.	28.7	pathogenic	n.a.
1	27	94031836	G	A	g.94031836G>A	c.4070C>T	p.(Ala1357Val)	0	0	0	n.a.	CM159965	DM	33	likely pathogenic,not provided,uncertain significance	uncertain significance
1	28	94031110	G	A	g.94031110G>A	c.4139C>T	p.(Pro1380Leu)	0.000161374	2	0.0002041	rs61750130	CM990044	DM	28.1	pathogenic,uncertain significance	likely pathogenic
1	28	94031015	G	A	g.94031015G>A	c.4234C>T	p.(Gln1412*)	3.22893e-05	8	0.0008163	rs61750137	CM990049	DM	44	pathogenic,likely pathogenic,not provided	pathogenic
1	29	94030427	C	T	g.94030427C>T	c.4352+1G>A	p.(?)	0	0	0	rs200967229	CS099667	DM	26.5	pathogenic,likely pathogenic,not provided	pathogenic
1	30	94029522	A	G	g.94029522A>G	c.4462T>C	p.(Cys1488Arg)	3.23144e-05	0	0	rs61750146	CM990055	DM	28.1	pathogenic,likely pathogenic,not provided,pathogenic/likely pathogenic	likely pathogenic
1	30	94029447	C	CC	g.94029447dup	c.4537dup	p.(Gln1513Profs*42)	0	0	0	n.a.	n.a.	n.a.	n.a.	pathogenic,likely pathogenic,not provided,uncertain significance	pathogenic
1	34	94021695	G	T	g.94021695G>T	c.4793C>A	p.(Ala1598Asp)	0	0	0	rs61750155	CM003386	DM	23.8	pathogenic/likely pathogenic	likely pathogenic
1	35	94021340	G	A	g.94021340G>A	c.4918C>T	p.(Arg1640Trp)	0	1	0.00019972	rs61751404	CM983728	DM	34	pathogenic,pathogenic/likely pathogenic, other,not provided,conflicting interpretations of pathogenicity,likely benign	likely pathogenic
1	35	94021339	C	T	g.94021339C>T	c.4919G>A	p.(Arg1640Gln)	0	0	0	rs61751403	CM003577	DM	33	pathogenic,pathogenic/likely pathogenic, other,not provided,conflicting interpretations of pathogenicity,likely benign	likely pathogenic
1	36	94019581	C	T	g.94019581C>T	c.5196+1G>A	p.(?)	0	1	0.000102	rs61751377	CS971603	DM	24.9	pathogenic,not provided	pathogenic
1	39	94011395	A	G	g.94011395A>G	c.5461-10T>C	p.[Thr1821Valfs*13,Thr1821Aspfs*6]	0.000161991	2	0.0002041	rs1800728	CS057513	DM	6.89	pathogenic	pathogenic
1	40	94010911	T	A	g.94010911T>A	c.5603A>T	p.(Asn1868Ile)	0.0388723	634	0.065	rs1801466	CM015091	DFP	26.2	likely pathogenic,uncertain significance,conflicting interpretations of pathogenicity	benign
1	40	94010828	CCA	C	g.94010828_94010829del	c.5684_5685del	p.(Leu1895Argfs*16)	0	0	0	n.a.	n.a.	n.a.	n.a.	benign/likely benign,not provided,conflicting interpretations of pathogenicity	n.a.
1	40	94010821	C	T	g.94010821C>T	c.5693G>A	p.(Arg1898His)	0.0014879	32	0.003265	rs1800552	CM970015	DM	22.8	not provided,conflicting interpretations of pathogenicity	uncertain significance
1	40	94010795	C	T	g.94010795C>T	c.5714+5G>A	p.[=,Glu1863Leufs*33]	0.000193974	6	0.000612	rs61751407	CS982057	DM	16.94	pathogenic,likely pathogenic,uncertain significance	likely pathogenic
1	42	94008251	C	T	g.94008251C>T	c.5882G>A	p.(Gly1961Glu)	0.00352067	63	0.006423	rs1800553	CM970016	DM	33	likely pathogenic,not provided,pathogenic/likely pathogenic,uncertain significance	likely pathogenic
1	42	94008246	G	A	g.94008246G>A	c.5887C>T	p.(Arg1963Cys)	0	0	0	rs777887467	n.a.	n.a.	34	likely pathogenic,not provided,pathogenic/likely pathogenic,uncertain significance	n.a.
1	43	94007743	A	C	g.94007743A>C	c.5899-3T>G	p.(?)	0	0	0	n.a.	n.a.	n.a.	11.45	pathogenic	n.a.
1	46	94001062	AGCATGCG	A	g.94001063_94001069del	c.6319_6325del	p.(Arg2107Cysfs*6)	0	0	0	n.a.	CD117298	DM	n.a.	pathogenic,likely pathogenic,not provided,pathogenic/likely pathogenic,uncertain significance,conflicting interpretations of pathogenicity	pathogenic
1	5;45	94103131;94001992	G;C	A;G	g.[94103131G>A;94001992C>G]	c.[454C>T;c.6148G>C]	p.[Arg152*;Val2050Leu]	n.a.	4	0.0004081	rs62646861;rs41292677	CM992297;CM970020	DM;DM	n.a.	n.a.	n.a.
1	12;21	94063250;94043413	A;G	G;A	g.[94063250A>G;94043413G>A]	[c.1622T>C,c.3113C>T]	p.[Leu541Pro;Ala1038Val]	n.a.	32	0.00639105	rs61751392;rs61751374	CM970006;CM990022	DM;DM	n.a.	n.a.	n.a.
1	17;40	94051698;94010911	T;C	A;G	g.[94051698C>G;94010911T>A]	[c.2588G>C;c.5603A>T]	p.[Gly863Ala,Gly863del;Asn1868Ile]	n.a.	8	0.00159776	rs76157638;rs1801466	CM970003,CS024003;	DM;DM	n.a.	n.a.	n.a.
Supplemental table 2. ABCA4 variants identified in the study .
chr. , chromosome; pos., position; ref, reference; alt, alteration; HGMD, Human Genome Mutation Database; DM, disease-causing mutation; DFP, disease-associated polymorphism with supporting functional evidence; CADD, Combined Annotation Dependent Depletion, n.a., not available
